# Supplementary material for: A preliminary inventory of the catfishes of the lower Rio Nhamundá, Brazil (Ostariophysi, Siluriformes)
Source: Biodivers Data J. 2015 Apr 29;(3):e4162. doi: 10.3897/BDJ.3.e4162 (PMC4426332; doi:10.3897/BDJ.3.e4162)
Supplement: Supplementary material 1 — R script to access GBIF and FishBase records [file biodiversity_data_journal-3-e4162-s001.r]

##### SCRIPTS to repeat data searches of GBIF and FishBase

#### rgbif analysis
require(rgbif)#currently 0.5.0 (04-03-14)
require(rjson)

# ask for key for Siluriformes
key <- name_backbone(name='Siluriformes')$orderKey
# count number of Siluriformes records
maxrecs <- occ_count(nubKey = key)
# retrieve all Siluriformes records (takes long time)
se <- occ_search(taxonKey=key, return="data", fields="all", limit=maxrecs)

# inspect the data
nrow(se)
head(se)
tail(se)
head(se$locality)

# grep in the localities field for text strings of the river names
# searches in both "species" and "names" fields for non-duplicated records
gbT <- unique(c(as.vector(na.omit(se$species[grep('Trombetas', se$locality, ignore.case=TRUE)])), as.vector(na.omit(se$name[grep('Trombetas', se$locality, ignore.case=TRUE)]))))
gbU <- unique(c(as.vector(na.omit(se$species[grep('Uatum', se$locality, ignore.case=TRUE)])), as.vector(na.omit(se$name[grep('Uatum', se$locality, ignore.case=TRUE)]))))
gbN <- unique(c(as.vector(na.omit(se$species[grep('Nhamund', se$locality, ignore.case=TRUE)])), as.vector(na.omit(se$name[grep('Nhamund', se$locality, ignore.case=TRUE)]))))


#### Rfishbase analysis
require(rfishbase)# currrently using '2013-10-18fishdata.Rdat'
data(fishbase)# 
length(fish.data)

# get Siluriformes names
sil <- which_fish("Siluriformes", using="Order", fish.data)

# Trombetas species list using fishbase
tro <- which_fish("Trombetas", using="distribution", fish.data)
fbT <- as.vector(fish_names(fish.data[tro])[fish_names(fish.data[tro]) %in% fish_names(fish.data[sil])])

# Uatuma species list using fishbase
uat <- which_fish("Uatum", using="distribution", fish.data)
fbU <- as.vector(fish_names(fish.data[uat])[fish_names(fish.data[uat]) %in% fish_names(fish.data[sil])])

# Nhamunda species list using fishbase
nha <- which_fish("Nhamund", using="distribution", fish.data)
fbN <- as.vector(fish_names(fish.data[nha])[fish_names(fish.data[nha]) %in% fish_names(fish.data[sil])])
