# Supplementary material for: A preliminary inventory of the catfishes of the lower Rio Nhamundá, Brazil (Ostariophysi, Siluriformes)
Source: Biodivers Data J. 2015 Apr 29;(3):e4162. doi: 10.3897/BDJ.3.e4162 (PMC4426332; doi:10.3897/BDJ.3.e4162)
Supplement: Supplementary material 2 — Bash script to search locally stored checklists in PDF format [file biodiversity_data_journal-3-e4162-s002.sh]

#!/bin/sh
#greps text from pdf without writing to file
pdftotext CLOFFSCA.pdf - | grep 'Nhamund'
pdftotext ferraris2007_coc.pdf - | grep 'Nhamund'
#to search multiple files
find /home/user/path -name '*.pdf' -exec sh -c 'pdftotext -q "{}" - | grep --with-filename --label="{}" --color "Nhamund"' \;
