# Supplementary material for: A preliminary inventory of the catfishes of the lower Rio Nhamundá, Brazil (Ostariophysi, Siluriformes)
Source: Biodivers Data J. 2015 Apr 29;(3):e4162. doi: 10.3897/BDJ.3.e4162 (PMC4426332; doi:10.3897/BDJ.3.e4162)
Supplement: XML Treatment for Hassar orestis [file BDJ.3.e4162-treatment10.xml]

<!DOCTYPE tp:taxon-treatment
  PUBLIC "-//TaxonX//DTD Taxonomic Treatment Publishing DTD v0 20100105//EN" "tax-treatment-NSO.dtd">
<tp:taxon-treatment xmlns:tp="http://www.plazi.org/taxpub"><tp:treatment-meta><mixed-citation publication-type="journal"><person-group><name><surname>Collins</surname><given-names>Rupert A.</given-names></name><name><surname>Duarte Ribeiro</surname><given-names>Emanuell</given-names></name><name><surname>Nogueira Machado</surname><given-names>Valéria</given-names></name><name><surname>Hrbek</surname><given-names>Tomas</given-names></name><name><surname>Farias</surname><given-names>Izeni Pires</given-names></name></person-group><article-title>A preliminary inventory of the catfishes of the lower Rio Nhamundá, Brazil (<tp:taxon-name><tp:taxon-name-part taxon-name-part-type="superorder">Ostariophysi</tp:taxon-name-part></tp:taxon-name>, <tp:taxon-name><tp:taxon-name-part taxon-name-part-type="order">Siluriformes</tp:taxon-name-part></tp:taxon-name>)</article-title><source>Biodivers Data J</source><day>29</day><month>4</month><year>2015</year><volume>2015</volume><issue>3</issue><pub-id pub-id-type="doi">10.3897/BDJ.3.e4162</pub-id></mixed-citation></tp:treatment-meta><tp:nomenclature><tp:taxon-name><tp:taxon-name-part taxon-name-part-type="genus">Hassar</tp:taxon-name-part> <tp:taxon-name-part taxon-name-part-type="species">orestis</tp:taxon-name-part></tp:taxon-name><tp:taxon-authority>(Steindachner, 1875)</tp:taxon-authority></tp:nomenclature><tp:treatment-sec sec-type="Notes"><title>Notes</title><p>Record follows data from <xref ref-type="bibr" rid="B614976">Birindelli et al. (2011)</xref>.</p></tp:treatment-sec><ref-list><ref id="B614976"><element-citation xmlns:xlink="http://www.w3.org/1999/xlink" publication-type="article" xlink:type="simple"><person-group person-group-type="author"><name name-style="western"><surname>Birindelli</surname><given-names>J. L. O.</given-names></name><name name-style="western"><surname>Fayal</surname><given-names>D. F.</given-names></name><name name-style="western"><surname>Wosiacki</surname><given-names>W. B.</given-names></name></person-group><year>2011</year><article-title>Taxonomic revision of thorny catfish genus <italic><tp:taxon-name><tp:taxon-name-part taxon-name-part-type="genus">Hassar</tp:taxon-name-part></tp:taxon-name></italic> (<tp:taxon-name><tp:taxon-name-part taxon-name-part-type="order">Siluriformes</tp:taxon-name-part></tp:taxon-name>: <tp:taxon-name><tp:taxon-name-part taxon-name-part-type="family">Doradidae</tp:taxon-name-part></tp:taxon-name>)</article-title><source>Neotropical Ichthyology</source><volume>9</volume><issue>3</issue><fpage>515</fpage><lpage>542</lpage><pub-id pub-id-type="doi">10.1590/s1679-62252011000300006</pub-id></element-citation></ref></ref-list></tp:taxon-treatment>
