# Supplementary material for: A preliminary inventory of the catfishes of the lower Rio Nhamundá, Brazil (Ostariophysi, Siluriformes)
Source: Biodivers Data J. 2015 Apr 29;(3):e4162. doi: 10.3897/BDJ.3.e4162 (PMC4426332; doi:10.3897/BDJ.3.e4162)
Supplement: XML Treatment for Ancistrus sp. "INPA 43862" [file BDJ.3.e4162-treatment21.xml]

<!DOCTYPE tp:taxon-treatment
  PUBLIC "-//TaxonX//DTD Taxonomic Treatment Publishing DTD v0 20100105//EN" "tax-treatment-NSO.dtd">
<tp:taxon-treatment xmlns:tp="http://www.plazi.org/taxpub"><tp:treatment-meta><mixed-citation publication-type="journal"><person-group><name><surname>Collins</surname><given-names>Rupert A.</given-names></name><name><surname>Duarte Ribeiro</surname><given-names>Emanuell</given-names></name><name><surname>Nogueira Machado</surname><given-names>Valéria</given-names></name><name><surname>Hrbek</surname><given-names>Tomas</given-names></name><name><surname>Farias</surname><given-names>Izeni Pires</given-names></name></person-group><article-title>A preliminary inventory of the catfishes of the lower Rio Nhamundá, Brazil (<tp:taxon-name><tp:taxon-name-part taxon-name-part-type="superorder">Ostariophysi</tp:taxon-name-part></tp:taxon-name>, <tp:taxon-name><tp:taxon-name-part taxon-name-part-type="order">Siluriformes</tp:taxon-name-part></tp:taxon-name>)</article-title><source>Biodivers Data J</source><day>29</day><month>4</month><year>2015</year><volume>2015</volume><issue>3</issue><pub-id pub-id-type="doi">10.3897/BDJ.3.e4162</pub-id></mixed-citation></tp:treatment-meta><tp:nomenclature><tp:taxon-name><tp:taxon-name-part taxon-name-part-type="genus">Ancistrus</tp:taxon-name-part> <tp:taxon-name-part taxon-name-part-type="species">sp. "INPA 43862"</tp:taxon-name-part><object-id xmlns:xlink="http://www.w3.org/1999/xlink" xlink:type="simple" object-id-type="GenBank">KP772604</object-id></tp:taxon-name></tp:nomenclature><tp:treatment-sec sec-type="materials"><title>Materials</title><list list-type="alpha-lower" list-content="occurrences"><list-item><p><bold>Type status:</bold> <named-content xmlns:xlink="http://www.w3.org/1999/xlink" content-type="dwc:typeStatus" xlink:type="simple">Other material</named-content>. <bold>Occurrence:</bold> catalogNumber: <named-content xmlns:xlink="http://www.w3.org/1999/xlink" content-type="dwc:catalogNumber" xlink:type="simple">43862</named-content>; recordedBy: <named-content xmlns:xlink="http://www.w3.org/1999/xlink" content-type="dwc:recordedBy" xlink:type="simple">Valéria Nogueira Machado; Emanuell Duarte Ribeiro; Rupert A. Collins</named-content>; individualCount: <named-content xmlns:xlink="http://www.w3.org/1999/xlink" content-type="dwc:individualCount" xlink:type="simple">2</named-content>; otherCatalogNumbers: <named-content xmlns:xlink="http://www.w3.org/1999/xlink" content-type="dwc:otherCatalogNumbers" xlink:type="simple">UFAM:CTGA:14547; UFAM:CTGA:14548</named-content>; associatedSequences: <named-content xmlns:xlink="http://www.w3.org/1999/xlink" content-type="dwc:associatedSequences" xlink:type="simple">KP772604</named-content>; <bold>Taxon:</bold> scientificName: <named-content xmlns:xlink="http://www.w3.org/1999/xlink" content-type="dwc:scientificName" xlink:type="simple">Ancistrus</named-content>; kingdom: <named-content xmlns:xlink="http://www.w3.org/1999/xlink" content-type="dwc:kingdom" xlink:type="simple"><tp:taxon-name><tp:taxon-name-part taxon-name-part-type="kingdom">Animalia</tp:taxon-name-part></tp:taxon-name></named-content>; phylum: <named-content xmlns:xlink="http://www.w3.org/1999/xlink" content-type="dwc:phylum" xlink:type="simple"><tp:taxon-name><tp:taxon-name-part taxon-name-part-type="phylum">Chordata</tp:taxon-name-part></tp:taxon-name></named-content>; class: <named-content xmlns:xlink="http://www.w3.org/1999/xlink" content-type="dwc:class" xlink:type="simple"><tp:taxon-name><tp:taxon-name-part taxon-name-part-type="class">Actinopterygii</tp:taxon-name-part></tp:taxon-name></named-content>; order: <named-content xmlns:xlink="http://www.w3.org/1999/xlink" content-type="dwc:order" xlink:type="simple"><tp:taxon-name><tp:taxon-name-part taxon-name-part-type="order">Siluriformes</tp:taxon-name-part></tp:taxon-name></named-content>; family: <named-content xmlns:xlink="http://www.w3.org/1999/xlink" content-type="dwc:family" xlink:type="simple"><tp:taxon-name><tp:taxon-name-part taxon-name-part-type="family">Loricariidae</tp:taxon-name-part></tp:taxon-name></named-content>; genus: <named-content xmlns:xlink="http://www.w3.org/1999/xlink" content-type="dwc:genus" xlink:type="simple"><tp:taxon-name><tp:taxon-name-part taxon-name-part-type="genus">Ancistrus</tp:taxon-name-part></tp:taxon-name></named-content>; taxonRank: <named-content xmlns:xlink="http://www.w3.org/1999/xlink" content-type="dwc:taxonRank" xlink:type="simple">genus</named-content>; vernacularName: <named-content xmlns:xlink="http://www.w3.org/1999/xlink" content-type="dwc:vernacularName" xlink:type="simple">sp. "INPA 43862"</named-content>; taxonRemarks: <named-content xmlns:xlink="http://www.w3.org/1999/xlink" content-type="dwc:taxonRemarks" xlink:type="simple">Possible undescribed species</named-content>; <bold>Location:</bold> country: <named-content xmlns:xlink="http://www.w3.org/1999/xlink" content-type="dwc:country" xlink:type="simple">Brazil</named-content>; stateProvince: <named-content xmlns:xlink="http://www.w3.org/1999/xlink" content-type="dwc:stateProvince" xlink:type="simple">Pará</named-content>; locality: <named-content xmlns:xlink="http://www.w3.org/1999/xlink" content-type="dwc:locality" xlink:type="simple">Lower Nhamundá River</named-content>; decimalLatitude: <named-content xmlns:xlink="http://www.w3.org/1999/xlink" content-type="dwc:decimalLatitude" xlink:type="simple">-2.19081</named-content>; decimalLongitude: <named-content xmlns:xlink="http://www.w3.org/1999/xlink" content-type="dwc:decimalLongitude" xlink:type="simple">-56.7084</named-content>; geodeticDatum: <named-content xmlns:xlink="http://www.w3.org/1999/xlink" content-type="dwc:geodeticDatum" xlink:type="simple">WGS84</named-content>; <bold>Identification:</bold> identifiedBy: <named-content xmlns:xlink="http://www.w3.org/1999/xlink" content-type="dwc:identifiedBy" xlink:type="simple">Rupert A. Collins</named-content>; <bold>Event:</bold> eventDate: <named-content xmlns:xlink="http://www.w3.org/1999/xlink" content-type="dwc:eventDate" xlink:type="simple">2013-11</named-content>; <bold>Record Level:</bold> institutionCode: <named-content xmlns:xlink="http://www.w3.org/1999/xlink" content-type="dwc:institutionCode" xlink:type="simple">INPA</named-content>; basisOfRecord: <named-content xmlns:xlink="http://www.w3.org/1999/xlink" content-type="dwc:basisOfRecord" xlink:type="simple">PreservedSpecimen</named-content></p></list-item></list></tp:treatment-sec><tp:treatment-sec sec-type="Notes"><title>Notes</title><p>Following <xref ref-type="bibr" rid="B605386">Armbruster (2004)</xref>, <xref ref-type="bibr" rid="B605425">Kner (1854)</xref>, <xref ref-type="bibr" rid="B605444">Muller et al. (1994)</xref>, <xref ref-type="bibr" rid="B605484">Günther (1864)</xref>, <xref ref-type="bibr" rid="B605493">Pellegrin (1912)</xref>, and <xref ref-type="bibr" rid="B605328">Eigenmann (1912)</xref> we report the following combination of characters allowing a genus-level identification only: three rows of lateral plates on the caudal peduncle; snout naked with fleshy tentacles lacking odontodes; body and head wide and extremely flattened; snout long and pointed; seven branched dorsal-fin rays; six branched pectoral-fin rays; eyes large (orbit diameter approximately 20% of HL) and situated high on the head; narrow gill openings; and colouration black, with small yellow-white dots in life.</p><p>Among the superficially similar nominal <italic><tp:taxon-name><tp:taxon-name-part taxon-name-part-type="genus">Ancistrus</tp:taxon-name-part></tp:taxon-name></italic>—e.g. <italic><tp:taxon-name><tp:taxon-name-part taxon-name-part-type="genus">A.</tp:taxon-name-part> <tp:taxon-name-part taxon-name-part-type="species">dolichopterus</tp:taxon-name-part></tp:taxon-name></italic> Kner, 1854, <italic><tp:taxon-name><tp:taxon-name-part taxon-name-part-type="genus">A.</tp:taxon-name-part> <tp:taxon-name-part taxon-name-part-type="species">hoplogenys</tp:taxon-name-part></tp:taxon-name></italic> (Günther, 1864), <italic><tp:taxon-name><tp:taxon-name-part taxon-name-part-type="genus">A.</tp:taxon-name-part> <tp:taxon-name-part taxon-name-part-type="species">leucostictus</tp:taxon-name-part></tp:taxon-name></italic> (Günther, 1864), <italic><tp:taxon-name><tp:taxon-name-part taxon-name-part-type="genus">A.</tp:taxon-name-part> <tp:taxon-name-part taxon-name-part-type="species">lithurgicus</tp:taxon-name-part></tp:taxon-name></italic> Eigenmann, 1912, <italic><tp:taxon-name><tp:taxon-name-part taxon-name-part-type="genus">A.</tp:taxon-name-part> <tp:taxon-name-part taxon-name-part-type="species">macrophthalmus</tp:taxon-name-part></tp:taxon-name></italic> (Pellegrin, 1912), and <italic><tp:taxon-name><tp:taxon-name-part taxon-name-part-type="genus">A.</tp:taxon-name-part> <tp:taxon-name-part taxon-name-part-type="species">ranunculus</tp:taxon-name-part></tp:taxon-name></italic> Muller, Rapp Py-Daniel &amp; Zuanon, 1994—this fish is most similar in the shape of head and eyes to <italic><tp:taxon-name><tp:taxon-name-part taxon-name-part-type="genus">A.</tp:taxon-name-part> <tp:taxon-name-part taxon-name-part-type="species">macrophthalmus</tp:taxon-name-part></tp:taxon-name></italic> and <italic><tp:taxon-name><tp:taxon-name-part taxon-name-part-type="genus">A.</tp:taxon-name-part> <tp:taxon-name-part taxon-name-part-type="species">lithurgicus</tp:taxon-name-part></tp:taxon-name></italic>. However, the fish collected from the lower Nhamundá had just three branched anal-fin rays, compared to four for both of these species. More individuals will need to be collected, and further investigation of available names in <italic><tp:taxon-name><tp:taxon-name-part taxon-name-part-type="genus">Ancistrus</tp:taxon-name-part></tp:taxon-name></italic> carried out in order to discover if this indeed represents an undescribed species.</p><p>Two individuals were caught by hand at night from rocky substrates (sampling site NH01). An example of a live specimen is pictured in Fig. <xref ref-type="fig" rid="F615010">15</xref>.</p></tp:treatment-sec><tp:treatment-sec><!--Section generated to contain objects referenced in tp:taxon-treatment.--><fig-group id="F615010" position="float" orientation="portrait"><caption><p><italic><tp:taxon-name><tp:taxon-name-part taxon-name-part-type="genus">Ancistrus</tp:taxon-name-part></tp:taxon-name></italic> sp. "INPA 43862" live colouration (93.1 mm SL; INPA 43862; UFAM:CTGA:14547).</p></caption><fig id="F615015" position="float" orientation="portrait"><label>Figure 15a.</label><caption><p>Lateral view.</p></caption><graphic xmlns:xlink="http://www.w3.org/1999/xlink" xlink:href="biodiversity_data_journal-3-e4162-g015_a.jpg" xlink:type="simple" position="float" orientation="portrait" id="oo_6301.jpg"/></fig><fig id="F615016" position="float" orientation="portrait"><label>Figure 15b.</label><caption><p>Dorsal view showing body shape.</p></caption><graphic xmlns:xlink="http://www.w3.org/1999/xlink" xlink:href="biodiversity_data_journal-3-e4162-g015_b.jpg" xlink:type="simple" position="float" orientation="portrait" id="oo_6302.jpg"/></fig></fig-group></tp:treatment-sec><ref-list><ref id="B605386"><element-citation xmlns:xlink="http://www.w3.org/1999/xlink" publication-type="article" xlink:type="simple"><person-group person-group-type="author"><name name-style="western"><surname>Armbruster</surname><given-names>J. W.</given-names></name></person-group><year>2004</year><article-title>Phylogenetic relationships of the suckermouth armoured catfishes (<tp:taxon-name><tp:taxon-name-part taxon-name-part-type="family">Loricariidae</tp:taxon-name-part></tp:taxon-name>) with emphasis on the <tp:taxon-name><tp:taxon-name-part taxon-name-part-type="subfamily">Hypostominae</tp:taxon-name-part></tp:taxon-name> and the <tp:taxon-name><tp:taxon-name-part taxon-name-part-type="subfamily">Ancistrinae</tp:taxon-name-part></tp:taxon-name></article-title><source>Zoological Journal of the Linnean Society</source><volume>141</volume><issue>1</issue><fpage>1</fpage><lpage>80</lpage><pub-id pub-id-type="doi">10.1111/j.1096-3642.2004.00109.x</pub-id></element-citation></ref><ref id="B605425"><element-citation xmlns:xlink="http://www.w3.org/1999/xlink" publication-type="book" xlink:type="simple"><person-group person-group-type="author"><name name-style="western"><surname>Kner</surname><given-names>R.</given-names></name></person-group><year>1854</year><source>Die Hypostomiden: zweite Hauptgruppe der Familie der Panzerfische (Loricata v. Goniodontes)</source><publisher-name>Kaiserlich-Königlichen Hof- und Staatsdruckerei</publisher-name><publisher-loc>Wien</publisher-loc><size units="page">54</size><pub-id pub-id-type="doi">10.5962/bhl.title.12573</pub-id></element-citation></ref><ref id="B605444"><element-citation xmlns:xlink="http://www.w3.org/1999/xlink" publication-type="article" xlink:type="simple"><person-group person-group-type="author"><name name-style="western"><surname>Muller</surname><given-names>S.</given-names></name><name name-style="western"><surname>Rapp Py-Daniel</surname><given-names>L. H.</given-names></name><name name-style="western"><surname>Zuanon</surname><given-names>J.</given-names></name></person-group><year>1994</year><article-title><italic><tp:taxon-name><tp:taxon-name-part taxon-name-part-type="genus">Ancistrus</tp:taxon-name-part> <tp:taxon-name-part taxon-name-part-type="species">ranunculus</tp:taxon-name-part></tp:taxon-name></italic>, a new species of loricariid fish (<tp:taxon-name><tp:taxon-name-part taxon-name-part-type="order">Siluriformes</tp:taxon-name-part></tp:taxon-name>: <tp:taxon-name><tp:taxon-name-part taxon-name-part-type="family">Loricariidae</tp:taxon-name-part></tp:taxon-name>) from the Xingú and Tocantins rivers, Brazil</article-title><source>Ichthyological Exploration of Freshwaters</source><volume>5</volume><issue>4</issue><fpage>289</fpage><lpage>296</lpage></element-citation></ref><ref id="B605484"><element-citation xmlns:xlink="http://www.w3.org/1999/xlink" publication-type="book" xlink:type="simple"><person-group person-group-type="author"><name name-style="western"><surname>Günther</surname><given-names>A.</given-names></name></person-group><year>1864</year><source>Catalogue of the Physostomi, containing the families <tp:taxon-name><tp:taxon-name-part taxon-name-part-type="family">Siluridae</tp:taxon-name-part></tp:taxon-name>, <tp:taxon-name><tp:taxon-name-part taxon-name-part-type="family">Characinidae</tp:taxon-name-part></tp:taxon-name>, <tp:taxon-name><tp:taxon-name-part taxon-name-part-type="family">Haplochitonidae</tp:taxon-name-part></tp:taxon-name>, <tp:taxon-name><tp:taxon-name-part taxon-name-part-type="family">Sternoptychidae</tp:taxon-name-part></tp:taxon-name>, <tp:taxon-name><tp:taxon-name-part taxon-name-part-type="family">Scopelidae</tp:taxon-name-part></tp:taxon-name>, <tp:taxon-name><tp:taxon-name-part taxon-name-part-type="family">Stomiatidae</tp:taxon-name-part></tp:taxon-name> in the collection of the British Museum</source><volume>Catalogue of the fishes in the British Museum Volume 5</volume><publisher-name>Taylor and Francis</publisher-name><publisher-loc>London</publisher-loc><size units="page">455</size><pub-id pub-id-type="doi">10.5962/bhl.title.8315</pub-id></element-citation></ref><ref id="B605493"><element-citation xmlns:xlink="http://www.w3.org/1999/xlink" publication-type="article" xlink:type="simple"><person-group person-group-type="author"><name name-style="western"><surname>Pellegrin</surname><given-names>J.</given-names></name></person-group><year>1912</year><article-title>Description d'un poisson nouveau de l'Orénoque appartenant au genre <italic><tp:taxon-name><tp:taxon-name-part taxon-name-part-type="genus">Xenocara</tp:taxon-name-part></tp:taxon-name></italic></article-title><source>Bulletin de la Société Zoologique de France</source><volume>37</volume><fpage>271</fpage><lpage>272</lpage><uri xlink:type="simple">http://biodiversitylibrary.org/page/3047257</uri></element-citation></ref><ref id="B605328"><element-citation xmlns:xlink="http://www.w3.org/1999/xlink" publication-type="article" xlink:type="simple"><person-group person-group-type="author"><name name-style="western"><surname>Eigenmann</surname><given-names>C. H.</given-names></name></person-group><year>1912</year><article-title>The freshwater fishes of British Guiana, including a study of the ecological grouping of species and the relation of the fauna of the plateau to that of the lowlands</article-title><source>Memoirs of the Carnegie Museum</source><volume>5</volume><fpage>1</fpage><lpage>578</lpage><pub-id pub-id-type="doi">10.5962/bhl.title.2174</pub-id></element-citation></ref></ref-list></tp:taxon-treatment>
