# Supplementary material for: A preliminary inventory of the catfishes of the lower Rio Nhamundá, Brazil (Ostariophysi, Siluriformes)
Source: Biodivers Data J. 2015 Apr 29;(3):e4162. doi: 10.3897/BDJ.3.e4162 (PMC4426332; doi:10.3897/BDJ.3.e4162)
Supplement: XML Treatment for Hypancistrus sp. "INPA 43863" [file BDJ.3.e4162-treatment23.xml]

<!DOCTYPE tp:taxon-treatment
  PUBLIC "-//TaxonX//DTD Taxonomic Treatment Publishing DTD v0 20100105//EN" "tax-treatment-NSO.dtd">
<tp:taxon-treatment xmlns:tp="http://www.plazi.org/taxpub"><tp:treatment-meta><mixed-citation publication-type="journal"><person-group><name><surname>Collins</surname><given-names>Rupert A.</given-names></name><name><surname>Duarte Ribeiro</surname><given-names>Emanuell</given-names></name><name><surname>Nogueira Machado</surname><given-names>Valéria</given-names></name><name><surname>Hrbek</surname><given-names>Tomas</given-names></name><name><surname>Farias</surname><given-names>Izeni Pires</given-names></name></person-group><article-title>A preliminary inventory of the catfishes of the lower Rio Nhamundá, Brazil (<tp:taxon-name><tp:taxon-name-part taxon-name-part-type="superorder">Ostariophysi</tp:taxon-name-part></tp:taxon-name>, <tp:taxon-name><tp:taxon-name-part taxon-name-part-type="order">Siluriformes</tp:taxon-name-part></tp:taxon-name>)</article-title><source>Biodivers Data J</source><day>29</day><month>4</month><year>2015</year><volume>2015</volume><issue>3</issue><pub-id pub-id-type="doi">10.3897/BDJ.3.e4162</pub-id></mixed-citation></tp:treatment-meta><tp:nomenclature><tp:taxon-name><tp:taxon-name-part taxon-name-part-type="genus">Hypancistrus</tp:taxon-name-part> <tp:taxon-name-part taxon-name-part-type="species">sp. "INPA 43863"</tp:taxon-name-part><object-id xmlns:xlink="http://www.w3.org/1999/xlink" xlink:type="simple" object-id-type="GenBank">KP772605</object-id></tp:taxon-name></tp:nomenclature><tp:treatment-sec sec-type="materials"><title>Materials</title><list list-type="alpha-lower" list-content="occurrences"><list-item><p><bold>Type status:</bold> <named-content xmlns:xlink="http://www.w3.org/1999/xlink" content-type="dwc:typeStatus" xlink:type="simple">Other material</named-content>. <bold>Occurrence:</bold> catalogNumber: <named-content xmlns:xlink="http://www.w3.org/1999/xlink" content-type="dwc:catalogNumber" xlink:type="simple">43863</named-content>; recordedBy: <named-content xmlns:xlink="http://www.w3.org/1999/xlink" content-type="dwc:recordedBy" xlink:type="simple">Valéria Nogueira Machado; Emanuell Duarte Ribeiro; Rupert A. Collins</named-content>; individualCount: <named-content xmlns:xlink="http://www.w3.org/1999/xlink" content-type="dwc:individualCount" xlink:type="simple">12</named-content>; otherCatalogNumbers: <named-content xmlns:xlink="http://www.w3.org/1999/xlink" content-type="dwc:otherCatalogNumbers" xlink:type="simple">UFAM:CTGA:14552; UFAM:CTGA:14553; UFAM:CTGA:14554; UFAM:CTGA:14555; UFAM:CTGA:14556</named-content>; associatedSequences: <named-content xmlns:xlink="http://www.w3.org/1999/xlink" content-type="dwc:associatedSequences" xlink:type="simple">KP772605</named-content>; <bold>Taxon:</bold> scientificName: <named-content xmlns:xlink="http://www.w3.org/1999/xlink" content-type="dwc:scientificName" xlink:type="simple">Hypancistrus</named-content>; kingdom: <named-content xmlns:xlink="http://www.w3.org/1999/xlink" content-type="dwc:kingdom" xlink:type="simple"><tp:taxon-name><tp:taxon-name-part taxon-name-part-type="kingdom">Animalia</tp:taxon-name-part></tp:taxon-name></named-content>; phylum: <named-content xmlns:xlink="http://www.w3.org/1999/xlink" content-type="dwc:phylum" xlink:type="simple"><tp:taxon-name><tp:taxon-name-part taxon-name-part-type="phylum">Chordata</tp:taxon-name-part></tp:taxon-name></named-content>; class: <named-content xmlns:xlink="http://www.w3.org/1999/xlink" content-type="dwc:class" xlink:type="simple"><tp:taxon-name><tp:taxon-name-part taxon-name-part-type="class">Actinopterygii</tp:taxon-name-part></tp:taxon-name></named-content>; order: <named-content xmlns:xlink="http://www.w3.org/1999/xlink" content-type="dwc:order" xlink:type="simple"><tp:taxon-name><tp:taxon-name-part taxon-name-part-type="order">Siluriformes</tp:taxon-name-part></tp:taxon-name></named-content>; family: <named-content xmlns:xlink="http://www.w3.org/1999/xlink" content-type="dwc:family" xlink:type="simple"><tp:taxon-name><tp:taxon-name-part taxon-name-part-type="family">Loricariidae</tp:taxon-name-part></tp:taxon-name></named-content>; genus: <named-content xmlns:xlink="http://www.w3.org/1999/xlink" content-type="dwc:genus" xlink:type="simple"><tp:taxon-name><tp:taxon-name-part taxon-name-part-type="genus">Hypancistrus</tp:taxon-name-part></tp:taxon-name></named-content>; vernacularName: <named-content xmlns:xlink="http://www.w3.org/1999/xlink" content-type="dwc:vernacularName" xlink:type="simple">sp. "INPA 43863"</named-content>; taxonRemarks: <named-content xmlns:xlink="http://www.w3.org/1999/xlink" content-type="dwc:taxonRemarks" xlink:type="simple">Possible undescribed species</named-content>; <bold>Location:</bold> country: <named-content xmlns:xlink="http://www.w3.org/1999/xlink" content-type="dwc:country" xlink:type="simple">Brazil</named-content>; stateProvince: <named-content xmlns:xlink="http://www.w3.org/1999/xlink" content-type="dwc:stateProvince" xlink:type="simple">Pará</named-content>; locality: <named-content xmlns:xlink="http://www.w3.org/1999/xlink" content-type="dwc:locality" xlink:type="simple">Lower Nhamundá River</named-content>; decimalLatitude: <named-content xmlns:xlink="http://www.w3.org/1999/xlink" content-type="dwc:decimalLatitude" xlink:type="simple">-2.19081</named-content>; decimalLongitude: <named-content xmlns:xlink="http://www.w3.org/1999/xlink" content-type="dwc:decimalLongitude" xlink:type="simple">-56.7084</named-content>; geodeticDatum: <named-content xmlns:xlink="http://www.w3.org/1999/xlink" content-type="dwc:geodeticDatum" xlink:type="simple">WGS84</named-content>; <bold>Identification:</bold> identifiedBy: <named-content xmlns:xlink="http://www.w3.org/1999/xlink" content-type="dwc:identifiedBy" xlink:type="simple">Rupert A. Collins</named-content>; <bold>Event:</bold> eventDate: <named-content xmlns:xlink="http://www.w3.org/1999/xlink" content-type="dwc:eventDate" xlink:type="simple">2013-11</named-content>; <bold>Record Level:</bold> institutionCode: <named-content xmlns:xlink="http://www.w3.org/1999/xlink" content-type="dwc:institutionCode" xlink:type="simple">INPA</named-content>; basisOfRecord: <named-content xmlns:xlink="http://www.w3.org/1999/xlink" content-type="dwc:basisOfRecord" xlink:type="simple">PreservedSpecimen</named-content></p></list-item></list></tp:treatment-sec><tp:treatment-sec sec-type="Notes"><title>Notes</title><p>Following <xref ref-type="bibr" rid="B605535">Armbruster et al. (2007)</xref> and <xref ref-type="bibr" rid="B605556">Armbruster (2008)</xref> we report the following combination of characters allowing a genus-level identification only: five rows of lateral plates on the caudal peduncle; lateral plates not keeled; dentaries forming angle of &lt; 90°; dentary teeth almost twice as long as premaxillary teeth; dentary teeth widely spaced with medial gap between tooth cups as wide as the tooth cups themselves; supraorbital crests very distinct; dark E-shaped pattern on snout (irregular in some individuals); pattern on body of oblique dark bands (almost horizontal wavy stripes in some individuals), with dark bands generally wider than pale bands (i.e. body more dark coloured than pale coloured); dorsal fin with complete bands; and caudal fin with dark vertical bands.</p><p>The <italic><tp:taxon-name><tp:taxon-name-part taxon-name-part-type="genus">Hypancistrus</tp:taxon-name-part></tp:taxon-name></italic> from the Nhamundá is ostensibly similar to <italic><tp:taxon-name><tp:taxon-name-part taxon-name-part-type="genus">Hypancistrus</tp:taxon-name-part> <tp:taxon-name-part taxon-name-part-type="species">furunculus</tp:taxon-name-part></tp:taxon-name></italic> Armbruster, Lujan &amp; Taphorn (2007), but we hypothesise that it represents a distinct species from <italic><tp:taxon-name><tp:taxon-name-part taxon-name-part-type="genus">H.</tp:taxon-name-part> <tp:taxon-name-part taxon-name-part-type="species">furunculus</tp:taxon-name-part></tp:taxon-name></italic> due to the pronounced supraorbital crests, wide gap between the dentary tooth cups, and colour pattern of wide dark bands and thin pale bands. We await the description of a number of similar species from the Brazilian Shield rivers, some of which may end up being more closely related to this fish than <italic><tp:taxon-name><tp:taxon-name-part taxon-name-part-type="genus">H.</tp:taxon-name-part> <tp:taxon-name-part taxon-name-part-type="species">furunculus</tp:taxon-name-part></tp:taxon-name></italic> is. The species is known in the aquarium trade as <italic><tp:taxon-name><tp:taxon-name-part taxon-name-part-type="genus">Hypancistrus</tp:taxon-name-part></tp:taxon-name></italic> sp. "L475" (<xref ref-type="bibr" rid="B1540992">Konn-Vetterlein and Haagensen 2015</xref>)</p><p>Twelve individuals were caught by hand at night from rocky substrates (sampling site NH01). Four examples of live specimens are pictured in Fig. <xref ref-type="fig" rid="F615019">17</xref> to illustrate variation in colour pattern.</p></tp:treatment-sec><tp:treatment-sec><!--Section generated to contain objects referenced in tp:taxon-treatment.--><fig-group id="F615019" position="float" orientation="portrait"><caption><p><italic><tp:taxon-name><tp:taxon-name-part taxon-name-part-type="genus">Hypancistrus</tp:taxon-name-part></tp:taxon-name></italic> sp. "INPA 43863" live colouration.</p></caption><fig id="F615024" position="float" orientation="portrait"><label>Figure 17a.</label><caption><p>Lateral view, 68.6 mm SL.</p></caption><graphic xmlns:xlink="http://www.w3.org/1999/xlink" xlink:href="biodiversity_data_journal-3-e4162-g017_a.jpg" xlink:type="simple" position="float" orientation="portrait" id="oo_6870.jpg"/></fig><fig id="F615025" position="float" orientation="portrait"><label>Figure 17b.</label><caption><p>Lateral view, 60.8 mm SL.</p></caption><graphic xmlns:xlink="http://www.w3.org/1999/xlink" xlink:href="biodiversity_data_journal-3-e4162-g017_b.jpg" xlink:type="simple" position="float" orientation="portrait" id="oo_6871.jpg"/></fig><fig id="F615026" position="float" orientation="portrait"><label>Figure 17c.</label><caption><p>Lateral view, 73.1 mm SL. Image flipped horizontally.</p></caption><graphic xmlns:xlink="http://www.w3.org/1999/xlink" xlink:href="biodiversity_data_journal-3-e4162-g017_c.jpg" xlink:type="simple" position="float" orientation="portrait" id="oo_6872.jpg"/></fig><fig id="F615027" position="float" orientation="portrait"><label>Figure 17d.</label><caption><p>Lateral view, 64.3 mm SL.</p></caption><graphic xmlns:xlink="http://www.w3.org/1999/xlink" xlink:href="biodiversity_data_journal-3-e4162-g017_d.jpg" xlink:type="simple" position="float" orientation="portrait" id="oo_6873.jpg"/></fig></fig-group></tp:treatment-sec><ref-list><ref id="B605535"><element-citation xmlns:xlink="http://www.w3.org/1999/xlink" publication-type="article" xlink:type="simple"><person-group person-group-type="author"><name name-style="western"><surname>Armbruster</surname><given-names>J. W.</given-names></name><name name-style="western"><surname>Lujan</surname><given-names>N. K.</given-names></name><name name-style="western"><surname>Taphorn</surname><given-names>D. C.</given-names></name></person-group><year>2007</year><article-title>Four new <italic><tp:taxon-name><tp:taxon-name-part taxon-name-part-type="genus">Hypancistrus</tp:taxon-name-part></tp:taxon-name></italic> (<tp:taxon-name><tp:taxon-name-part taxon-name-part-type="order">Siluriformes</tp:taxon-name-part></tp:taxon-name>: <tp:taxon-name><tp:taxon-name-part taxon-name-part-type="family">Loricariidae</tp:taxon-name-part></tp:taxon-name>) from Amazonas, Venezuela</article-title><source>Copeia</source><volume>2007</volume><issue>1</issue><fpage>62</fpage><lpage>79</lpage><pub-id pub-id-type="doi">10.1643/0045-8511(2007)7[62:fnhslf]2.0.co;2</pub-id></element-citation></ref><ref id="B605556"><element-citation xmlns:xlink="http://www.w3.org/1999/xlink" publication-type="article" xlink:type="simple"><person-group person-group-type="author"><name name-style="western"><surname>Armbruster</surname><given-names>J. W.</given-names></name></person-group><year>2008</year><article-title>The genus <italic><tp:taxon-name><tp:taxon-name-part taxon-name-part-type="genus">Peckoltia</tp:taxon-name-part></tp:taxon-name></italic> with the description of two new species and a reanalysis of the phylogeny of the genera of the <tp:taxon-name><tp:taxon-name-part taxon-name-part-type="subfamily">Hypostominae</tp:taxon-name-part></tp:taxon-name> (<tp:taxon-name><tp:taxon-name-part taxon-name-part-type="order">Siluriformes</tp:taxon-name-part></tp:taxon-name>: <tp:taxon-name><tp:taxon-name-part taxon-name-part-type="family">Loricariidae</tp:taxon-name-part></tp:taxon-name>)</article-title><source>Zootaxa</source><volume>1822</volume><fpage>1</fpage><lpage>76</lpage></element-citation></ref><ref id="B1540992"><element-citation xmlns:xlink="http://www.w3.org/1999/xlink" publication-type="article" xlink:type="simple"><person-group person-group-type="author"><name name-style="western"><surname>Konn-Vetterlein</surname><given-names>D.</given-names></name><name name-style="western"><surname>Haagensen</surname><given-names>H.</given-names></name></person-group><year>2015</year><article-title>Endlich wieder eine L-Nummer!</article-title><source>DATZ Die Aquarienzeitschrift</source><volume>2015</volume><issue>4</issue><fpage>8</fpage><lpage>9</lpage></element-citation></ref></ref-list></tp:taxon-treatment>
