# Supplementary material for: A preliminary inventory of the catfishes of the lower Rio Nhamundá, Brazil (Ostariophysi, Siluriformes)
Source: Biodivers Data J. 2015 Apr 29;(3):e4162. doi: 10.3897/BDJ.3.e4162 (PMC4426332; doi:10.3897/BDJ.3.e4162)
Supplement: XML Treatment for Phractocephalus hemioliopterus [file BDJ.3.e4162-treatment39.xml]

<!DOCTYPE tp:taxon-treatment
  PUBLIC "-//TaxonX//DTD Taxonomic Treatment Publishing DTD v0 20100105//EN" "tax-treatment-NSO.dtd">
<tp:taxon-treatment xmlns:tp="http://www.plazi.org/taxpub"><tp:treatment-meta><mixed-citation publication-type="journal"><person-group><name><surname>Collins</surname><given-names>Rupert A.</given-names></name><name><surname>Duarte Ribeiro</surname><given-names>Emanuell</given-names></name><name><surname>Nogueira Machado</surname><given-names>Valéria</given-names></name><name><surname>Hrbek</surname><given-names>Tomas</given-names></name><name><surname>Farias</surname><given-names>Izeni Pires</given-names></name></person-group><article-title>A preliminary inventory of the catfishes of the lower Rio Nhamundá, Brazil (<tp:taxon-name><tp:taxon-name-part taxon-name-part-type="superorder">Ostariophysi</tp:taxon-name-part></tp:taxon-name>, <tp:taxon-name><tp:taxon-name-part taxon-name-part-type="order">Siluriformes</tp:taxon-name-part></tp:taxon-name>)</article-title><source>Biodivers Data J</source><day>29</day><month>4</month><year>2015</year><volume>2015</volume><issue>3</issue><pub-id pub-id-type="doi">10.3897/BDJ.3.e4162</pub-id></mixed-citation></tp:treatment-meta><tp:nomenclature><tp:taxon-name><tp:taxon-name-part taxon-name-part-type="genus">Phractocephalus</tp:taxon-name-part> <tp:taxon-name-part taxon-name-part-type="species">hemioliopterus</tp:taxon-name-part><object-id xmlns:xlink="http://www.w3.org/1999/xlink" xlink:type="simple" object-id-type="GenBank">KP772589</object-id></tp:taxon-name><tp:taxon-authority>(Bloch &amp; Schneider, 1801)</tp:taxon-authority></tp:nomenclature><tp:treatment-sec sec-type="materials"><title>Materials</title><list list-type="alpha-lower" list-content="occurrences"><list-item><p><bold>Type status:</bold> <named-content xmlns:xlink="http://www.w3.org/1999/xlink" content-type="dwc:typeStatus" xlink:type="simple">Other material</named-content>. <bold>Occurrence:</bold> catalogNumber: <named-content xmlns:xlink="http://www.w3.org/1999/xlink" content-type="dwc:catalogNumber" xlink:type="simple">14459</named-content>; recordedBy: <named-content xmlns:xlink="http://www.w3.org/1999/xlink" content-type="dwc:recordedBy" xlink:type="simple">Valéria Nogueira Machado; Emanuell Duarte Ribeiro; Rupert A. Collins</named-content>; individualCount: <named-content xmlns:xlink="http://www.w3.org/1999/xlink" content-type="dwc:individualCount" xlink:type="simple">1</named-content>; associatedSequences: <named-content xmlns:xlink="http://www.w3.org/1999/xlink" content-type="dwc:associatedSequences" xlink:type="simple">KP772589</named-content>; <bold>Taxon:</bold> scientificName: <named-content xmlns:xlink="http://www.w3.org/1999/xlink" content-type="dwc:scientificName" xlink:type="simple">Phractocephalus hemioliopterus (Bloch &amp; Schneider, 1801)</named-content>; kingdom: <named-content xmlns:xlink="http://www.w3.org/1999/xlink" content-type="dwc:kingdom" xlink:type="simple"><tp:taxon-name><tp:taxon-name-part taxon-name-part-type="kingdom">Animalia</tp:taxon-name-part></tp:taxon-name></named-content>; phylum: <named-content xmlns:xlink="http://www.w3.org/1999/xlink" content-type="dwc:phylum" xlink:type="simple"><tp:taxon-name><tp:taxon-name-part taxon-name-part-type="phylum">Chordata</tp:taxon-name-part></tp:taxon-name></named-content>; class: <named-content xmlns:xlink="http://www.w3.org/1999/xlink" content-type="dwc:class" xlink:type="simple"><tp:taxon-name><tp:taxon-name-part taxon-name-part-type="class">Actinopterygii</tp:taxon-name-part></tp:taxon-name></named-content>; order: <named-content xmlns:xlink="http://www.w3.org/1999/xlink" content-type="dwc:order" xlink:type="simple"><tp:taxon-name><tp:taxon-name-part taxon-name-part-type="order">Siluriformes</tp:taxon-name-part></tp:taxon-name></named-content>; family: <named-content xmlns:xlink="http://www.w3.org/1999/xlink" content-type="dwc:family" xlink:type="simple"><tp:taxon-name><tp:taxon-name-part taxon-name-part-type="family">Pimelodidae</tp:taxon-name-part></tp:taxon-name></named-content>; genus: <named-content xmlns:xlink="http://www.w3.org/1999/xlink" content-type="dwc:genus" xlink:type="simple"><tp:taxon-name><tp:taxon-name-part taxon-name-part-type="genus">Phractocephalus</tp:taxon-name-part></tp:taxon-name></named-content>; specificEpithet: <named-content xmlns:xlink="http://www.w3.org/1999/xlink" content-type="dwc:specificEpithet" xlink:type="simple">hemioliopterus</named-content>; scientificNameAuthorship: <named-content xmlns:xlink="http://www.w3.org/1999/xlink" content-type="dwc:scientificNameAuthorship" xlink:type="simple">(Bloch &amp; Schneider, 1801)</named-content>; <bold>Location:</bold> country: <named-content xmlns:xlink="http://www.w3.org/1999/xlink" content-type="dwc:country" xlink:type="simple">Brazil</named-content>; stateProvince: <named-content xmlns:xlink="http://www.w3.org/1999/xlink" content-type="dwc:stateProvince" xlink:type="simple">Pará</named-content>; locality: <named-content xmlns:xlink="http://www.w3.org/1999/xlink" content-type="dwc:locality" xlink:type="simple">Lower Nhamundá River</named-content>; decimalLatitude: <named-content xmlns:xlink="http://www.w3.org/1999/xlink" content-type="dwc:decimalLatitude" xlink:type="simple">-1.67511</named-content>; decimalLongitude: <named-content xmlns:xlink="http://www.w3.org/1999/xlink" content-type="dwc:decimalLongitude" xlink:type="simple">-57.47678</named-content>; geodeticDatum: <named-content xmlns:xlink="http://www.w3.org/1999/xlink" content-type="dwc:geodeticDatum" xlink:type="simple">WGS84</named-content>; <bold>Identification:</bold> identifiedBy: <named-content xmlns:xlink="http://www.w3.org/1999/xlink" content-type="dwc:identifiedBy" xlink:type="simple">Rupert A. Collins</named-content>; <bold>Event:</bold> eventDate: <named-content xmlns:xlink="http://www.w3.org/1999/xlink" content-type="dwc:eventDate" xlink:type="simple">2013-11</named-content>; <bold>Record Level:</bold> institutionCode: <named-content xmlns:xlink="http://www.w3.org/1999/xlink" content-type="dwc:institutionCode" xlink:type="simple">UFAM</named-content>; collectionCode: <named-content xmlns:xlink="http://www.w3.org/1999/xlink" content-type="dwc:collectionCode" xlink:type="simple">CTGA</named-content>; basisOfRecord: <named-content xmlns:xlink="http://www.w3.org/1999/xlink" content-type="dwc:basisOfRecord" xlink:type="simple">PreservedSpecimen</named-content></p></list-item></list></tp:treatment-sec><tp:treatment-sec sec-type="Notes"><title>Notes</title><p>Identification to species level follows <xref ref-type="bibr" rid="B605686">Lundberg and Aguilera (2003)</xref> and <xref ref-type="bibr" rid="B605696">Mol (2012)</xref> based on the following characters: dermal bones of the skull coarsely sculpted with reticulated ridges surrounding rounded pits; supraoccipital process greatly expanded laterally; anterior nuchal plate enlarged; colour pattern with dark upper and white/yellow lower parts of flank; and caudal fin bright red/orange.</p><p>One individual was caught by baited hand-line in a deep pool of the main river. The live specimen is pictured in Fig. <xref ref-type="fig" rid="F615059">30</xref>.</p></tp:treatment-sec><tp:treatment-sec><!--Section generated to contain objects referenced in tp:taxon-treatment.--><fig id="F615059" position="float" orientation="portrait"><label>Figure 30.</label><caption><p><italic><tp:taxon-name><tp:taxon-name-part taxon-name-part-type="genus">Phractocephalus</tp:taxon-name-part> <tp:taxon-name-part taxon-name-part-type="species">hemioliopterus</tp:taxon-name-part></tp:taxon-name></italic> live colouration (approx 100 cm SL; UFAM:CTGA:14459). Voucher not retained.</p></caption><graphic xmlns:xlink="http://www.w3.org/1999/xlink" xlink:href="biodiversity_data_journal-3-e4162-g030.jpg" position="float" id="oo_6322.jpg" orientation="portrait" xlink:type="simple"/></fig></tp:treatment-sec><ref-list><ref id="B605686"><element-citation xmlns:xlink="http://www.w3.org/1999/xlink" publication-type="article" xlink:type="simple"><person-group person-group-type="author"><name name-style="western"><surname>Lundberg</surname><given-names>J. G.</given-names></name><name name-style="western"><surname>Aguilera</surname><given-names>O.</given-names></name></person-group><year>2003</year><article-title>The late Miocene <italic><tp:taxon-name><tp:taxon-name-part taxon-name-part-type="genus">Phractocephalus</tp:taxon-name-part></tp:taxon-name></italic> catfish (<tp:taxon-name><tp:taxon-name-part taxon-name-part-type="order">Siluriformes</tp:taxon-name-part></tp:taxon-name>: <tp:taxon-name><tp:taxon-name-part taxon-name-part-type="family">Pimelodidae</tp:taxon-name-part></tp:taxon-name>) from Urumaco, Venezuela: additional specimens and reinterpretation as a distinct species</article-title><source>Neotropical Ichthyology</source><volume>1</volume><issue>2</issue><fpage>97</fpage><lpage>109</lpage><pub-id pub-id-type="doi">10.1590/s1679-62252003000200004</pub-id></element-citation></ref><ref id="B605696"><element-citation xmlns:xlink="http://www.w3.org/1999/xlink" publication-type="book" xlink:type="simple"><person-group person-group-type="author"><name name-style="western"><surname>Mol</surname><given-names>J. H. A.</given-names></name></person-group><year>2012</year><source>The Freshwater Fishes of Suriname</source><publisher-name>Brill</publisher-name><publisher-loc>Leiden</publisher-loc><size units="page">890</size><pub-id pub-id-type="doi">10.1163/9789004207653</pub-id></element-citation></ref></ref-list></tp:taxon-treatment>
