# Supplementary material for: A preliminary inventory of the catfishes of the lower Rio Nhamundá, Brazil (Ostariophysi, Siluriformes)
Source: Biodivers Data J. 2015 Apr 29;(3):e4162. doi: 10.3897/BDJ.3.e4162 (PMC4426332; doi:10.3897/BDJ.3.e4162)
Supplement: XML Treatment for Pseudoplatystoma reticulatum [file BDJ.3.e4162-treatment42.xml]

<!DOCTYPE tp:taxon-treatment
  PUBLIC "-//TaxonX//DTD Taxonomic Treatment Publishing DTD v0 20100105//EN" "tax-treatment-NSO.dtd">
<tp:taxon-treatment xmlns:tp="http://www.plazi.org/taxpub"><tp:treatment-meta><mixed-citation publication-type="journal"><person-group><name><surname>Collins</surname><given-names>Rupert A.</given-names></name><name><surname>Duarte Ribeiro</surname><given-names>Emanuell</given-names></name><name><surname>Nogueira Machado</surname><given-names>Valéria</given-names></name><name><surname>Hrbek</surname><given-names>Tomas</given-names></name><name><surname>Farias</surname><given-names>Izeni Pires</given-names></name></person-group><article-title>A preliminary inventory of the catfishes of the lower Rio Nhamundá, Brazil (<tp:taxon-name><tp:taxon-name-part taxon-name-part-type="superorder">Ostariophysi</tp:taxon-name-part></tp:taxon-name>, <tp:taxon-name><tp:taxon-name-part taxon-name-part-type="order">Siluriformes</tp:taxon-name-part></tp:taxon-name>)</article-title><source>Biodivers Data J</source><day>29</day><month>4</month><year>2015</year><volume>2015</volume><issue>3</issue><pub-id pub-id-type="doi">10.3897/BDJ.3.e4162</pub-id></mixed-citation></tp:treatment-meta><tp:nomenclature><tp:taxon-name><tp:taxon-name-part taxon-name-part-type="genus">Pseudoplatystoma</tp:taxon-name-part> <tp:taxon-name-part taxon-name-part-type="species">reticulatum</tp:taxon-name-part><object-id xmlns:xlink="http://www.w3.org/1999/xlink" xlink:type="simple" object-id-type="GenBank">KP772588</object-id></tp:taxon-name><tp:taxon-authority>Eigenmann &amp; Eigenmann, 1889</tp:taxon-authority></tp:nomenclature><tp:treatment-sec sec-type="materials"><title>Materials</title><list list-type="alpha-lower" list-content="occurrences"><list-item><p><bold>Type status:</bold> <named-content xmlns:xlink="http://www.w3.org/1999/xlink" content-type="dwc:typeStatus" xlink:type="simple">Other material</named-content>. <bold>Occurrence:</bold> catalogNumber: <named-content xmlns:xlink="http://www.w3.org/1999/xlink" content-type="dwc:catalogNumber" xlink:type="simple">14451; 14452; 14453; 14454</named-content>; recordedBy: <named-content xmlns:xlink="http://www.w3.org/1999/xlink" content-type="dwc:recordedBy" xlink:type="simple">Valéria Nogueira Machado; Emanuell Duarte Ribeiro; Rupert A. Collins</named-content>; individualCount: <named-content xmlns:xlink="http://www.w3.org/1999/xlink" content-type="dwc:individualCount" xlink:type="simple">4</named-content>; associatedSequences: <named-content xmlns:xlink="http://www.w3.org/1999/xlink" content-type="dwc:associatedSequences" xlink:type="simple">KP772588</named-content>; <bold>Taxon:</bold> scientificName: <named-content xmlns:xlink="http://www.w3.org/1999/xlink" content-type="dwc:scientificName" xlink:type="simple">Pseudoplatystoma reticulatum Eigenmann &amp; Eigenmann, 1889</named-content>; kingdom: <named-content xmlns:xlink="http://www.w3.org/1999/xlink" content-type="dwc:kingdom" xlink:type="simple"><tp:taxon-name><tp:taxon-name-part taxon-name-part-type="kingdom">Animalia</tp:taxon-name-part></tp:taxon-name></named-content>; phylum: <named-content xmlns:xlink="http://www.w3.org/1999/xlink" content-type="dwc:phylum" xlink:type="simple"><tp:taxon-name><tp:taxon-name-part taxon-name-part-type="phylum">Chordata</tp:taxon-name-part></tp:taxon-name></named-content>; class: <named-content xmlns:xlink="http://www.w3.org/1999/xlink" content-type="dwc:class" xlink:type="simple"><tp:taxon-name><tp:taxon-name-part taxon-name-part-type="class">Actinopterygii</tp:taxon-name-part></tp:taxon-name></named-content>; order: <named-content xmlns:xlink="http://www.w3.org/1999/xlink" content-type="dwc:order" xlink:type="simple"><tp:taxon-name><tp:taxon-name-part taxon-name-part-type="order">Siluriformes</tp:taxon-name-part></tp:taxon-name></named-content>; family: <named-content xmlns:xlink="http://www.w3.org/1999/xlink" content-type="dwc:family" xlink:type="simple"><tp:taxon-name><tp:taxon-name-part taxon-name-part-type="family">Pimelodidae</tp:taxon-name-part></tp:taxon-name></named-content>; genus: <named-content xmlns:xlink="http://www.w3.org/1999/xlink" content-type="dwc:genus" xlink:type="simple"><tp:taxon-name><tp:taxon-name-part taxon-name-part-type="genus">Pseudoplatystoma</tp:taxon-name-part></tp:taxon-name></named-content>; specificEpithet: <named-content xmlns:xlink="http://www.w3.org/1999/xlink" content-type="dwc:specificEpithet" xlink:type="simple">reticulatum</named-content>; scientificNameAuthorship: <named-content xmlns:xlink="http://www.w3.org/1999/xlink" content-type="dwc:scientificNameAuthorship" xlink:type="simple">Eigenmann &amp; Eigenmann, 1889</named-content>; <bold>Location:</bold> country: <named-content xmlns:xlink="http://www.w3.org/1999/xlink" content-type="dwc:country" xlink:type="simple">Brazil</named-content>; stateProvince: <named-content xmlns:xlink="http://www.w3.org/1999/xlink" content-type="dwc:stateProvince" xlink:type="simple">Pará</named-content>; locality: <named-content xmlns:xlink="http://www.w3.org/1999/xlink" content-type="dwc:locality" xlink:type="simple">Lower Nhamundá River</named-content>; decimalLatitude: <named-content xmlns:xlink="http://www.w3.org/1999/xlink" content-type="dwc:decimalLatitude" xlink:type="simple">-1.67511</named-content>; decimalLongitude: <named-content xmlns:xlink="http://www.w3.org/1999/xlink" content-type="dwc:decimalLongitude" xlink:type="simple">-57.47678</named-content>; geodeticDatum: <named-content xmlns:xlink="http://www.w3.org/1999/xlink" content-type="dwc:geodeticDatum" xlink:type="simple">WGS84</named-content>; <bold>Identification:</bold> identifiedBy: <named-content xmlns:xlink="http://www.w3.org/1999/xlink" content-type="dwc:identifiedBy" xlink:type="simple">Rupert A. Collins</named-content>; <bold>Event:</bold> eventDate: <named-content xmlns:xlink="http://www.w3.org/1999/xlink" content-type="dwc:eventDate" xlink:type="simple">2013-11</named-content>; <bold>Record Level:</bold> institutionCode: <named-content xmlns:xlink="http://www.w3.org/1999/xlink" content-type="dwc:institutionCode" xlink:type="simple">UFAM</named-content>; collectionCode: <named-content xmlns:xlink="http://www.w3.org/1999/xlink" content-type="dwc:collectionCode" xlink:type="simple">CTGA</named-content>; basisOfRecord: <named-content xmlns:xlink="http://www.w3.org/1999/xlink" content-type="dwc:basisOfRecord" xlink:type="simple">PreservedSpecimen</named-content></p></list-item></list></tp:treatment-sec><tp:treatment-sec sec-type="Notes"><title>Notes</title><p>Identification to species level follows <xref ref-type="bibr" rid="B605705">Buitrago-Suárez and Burr (2007)</xref> based on the following characters: head strongly depressed with extended cranial fontanelle; loop-like dark bars forming reticulated pattern which extends far below lateral line and connects dorsally; no clear demarcation between dark dorsal and pale ventral regions; and caudal fin with fewer than 45 spots.</p><p>While we follow the taxonomy of <xref ref-type="bibr" rid="B605705">Buitrago-Suárez and Burr (2007)</xref>, we also consider the possibility that <italic><tp:taxon-name><tp:taxon-name-part taxon-name-part-type="genus">P.</tp:taxon-name-part> <tp:taxon-name-part taxon-name-part-type="species">reticulatum</tp:taxon-name-part></tp:taxon-name></italic> Eigenmann &amp; Eigenmann, 1889 is a junior subjective synonym of <italic><tp:taxon-name><tp:taxon-name-part taxon-name-part-type="genus">P.</tp:taxon-name-part> <tp:taxon-name-part taxon-name-part-type="species">fasciatum</tp:taxon-name-part></tp:taxon-name></italic> (Linnaeus, 1766) in light of the study of <xref ref-type="bibr" rid="B605715">Carvalho-Costa et al. (2011)</xref>. These authors reported minimal genetic differentiation among the taxa considered conspecific with <italic><tp:taxon-name><tp:taxon-name-part taxon-name-part-type="genus">P.</tp:taxon-name-part> <tp:taxon-name-part taxon-name-part-type="species">fasciatum</tp:taxon-name-part></tp:taxon-name></italic> previous to the study of <xref ref-type="bibr" rid="B605705">Buitrago-Suárez and Burr (2007)</xref>.</p><p>Four individuals were caught at night using gill nets in a lake connected to the river. An example of two live specimens is pictured in Fig. <xref ref-type="fig" rid="F615061">31</xref>.</p></tp:treatment-sec><tp:treatment-sec><!--Section generated to contain objects referenced in tp:taxon-treatment.--><fig id="F615061" position="float" orientation="portrait"><label>Figure 31.</label><caption><p><italic><tp:taxon-name><tp:taxon-name-part taxon-name-part-type="genus">Pseudoplatystoma</tp:taxon-name-part> <tp:taxon-name-part taxon-name-part-type="species">reticulatum</tp:taxon-name-part></tp:taxon-name></italic> live colouration (front specimen 46 cm SL). Vouchers not retained.</p></caption><graphic xmlns:xlink="http://www.w3.org/1999/xlink" xlink:href="biodiversity_data_journal-3-e4162-g031.jpg" position="float" id="oo_6323.jpg" orientation="portrait" xlink:type="simple"/></fig></tp:treatment-sec><ref-list><ref id="B605705"><element-citation xmlns:xlink="http://www.w3.org/1999/xlink" publication-type="article" xlink:type="simple"><person-group person-group-type="author"><name name-style="western"><surname>Buitrago-Suárez</surname><given-names>U. A.</given-names></name><name name-style="western"><surname>Burr</surname><given-names>B. M.</given-names></name></person-group><year>2007</year><article-title>Taxonomy of the catfish genus <italic><tp:taxon-name><tp:taxon-name-part taxon-name-part-type="genus">Pseudoplatystoma</tp:taxon-name-part></tp:taxon-name></italic> Bleeker (<tp:taxon-name><tp:taxon-name-part taxon-name-part-type="order">Siluriformes</tp:taxon-name-part></tp:taxon-name>: <tp:taxon-name><tp:taxon-name-part taxon-name-part-type="family">Pimelodidae</tp:taxon-name-part></tp:taxon-name>) with recognition of eight species</article-title><source>Zootaxa</source><volume>1512</volume><fpage>1</fpage><lpage>38</lpage></element-citation></ref><ref id="B605715"><element-citation xmlns:xlink="http://www.w3.org/1999/xlink" publication-type="article" xlink:type="simple"><person-group person-group-type="author"><name name-style="western"><surname>Carvalho-Costa</surname><given-names>L. F.</given-names></name><name name-style="western"><surname>Piorski</surname><given-names>N. M.</given-names></name><name name-style="western"><surname>Willis</surname><given-names>S. C.</given-names></name><name name-style="western"><surname>Galetti</surname><given-names>P. M.</given-names></name><name name-style="western"><surname>Ortí</surname><given-names>G.</given-names></name></person-group><year>2011</year><article-title>Molecular systematics of the neotropical shovelnose catfish genus <italic><tp:taxon-name><tp:taxon-name-part taxon-name-part-type="genus">Pseudoplatystoma</tp:taxon-name-part></tp:taxon-name></italic> Bleeker 1862 based on nuclear and mtDNA markers</article-title><source>Molecular Phylogenetics and Evolution</source><volume>59</volume><issue>1</issue><fpage>177</fpage><lpage>194</lpage><pub-id pub-id-type="doi">10.1016/j.ympev.2011.02.005</pub-id></element-citation></ref></ref-list></tp:taxon-treatment>
