# Supplementary material for: A preliminary inventory of the catfishes of the lower Rio Nhamundá, Brazil (Ostariophysi, Siluriformes)
Source: Biodivers Data J. 2015 Apr 29;(3):e4162. doi: 10.3897/BDJ.3.e4162 (PMC4426332; doi:10.3897/BDJ.3.e4162)
Supplement: XML Treatment for Batrochoglanis villosus [file BDJ.3.e4162-treatment44.xml]

<!DOCTYPE tp:taxon-treatment
  PUBLIC "-//TaxonX//DTD Taxonomic Treatment Publishing DTD v0 20100105//EN" "tax-treatment-NSO.dtd">
<tp:taxon-treatment xmlns:tp="http://www.plazi.org/taxpub"><tp:treatment-meta><mixed-citation publication-type="journal"><person-group><name><surname>Collins</surname><given-names>Rupert A.</given-names></name><name><surname>Duarte Ribeiro</surname><given-names>Emanuell</given-names></name><name><surname>Nogueira Machado</surname><given-names>Valéria</given-names></name><name><surname>Hrbek</surname><given-names>Tomas</given-names></name><name><surname>Farias</surname><given-names>Izeni Pires</given-names></name></person-group><article-title>A preliminary inventory of the catfishes of the lower Rio Nhamundá, Brazil (<tp:taxon-name><tp:taxon-name-part taxon-name-part-type="superorder">Ostariophysi</tp:taxon-name-part></tp:taxon-name>, <tp:taxon-name><tp:taxon-name-part taxon-name-part-type="order">Siluriformes</tp:taxon-name-part></tp:taxon-name>)</article-title><source>Biodivers Data J</source><day>29</day><month>4</month><year>2015</year><volume>2015</volume><issue>3</issue><pub-id pub-id-type="doi">10.3897/BDJ.3.e4162</pub-id></mixed-citation></tp:treatment-meta><tp:nomenclature><tp:taxon-name><tp:taxon-name-part taxon-name-part-type="genus">Batrochoglanis</tp:taxon-name-part> <tp:taxon-name-part taxon-name-part-type="species">villosus</tp:taxon-name-part><object-id xmlns:xlink="http://www.w3.org/1999/xlink" xlink:type="simple" object-id-type="GenBank">KP772594</object-id></tp:taxon-name><tp:taxon-authority>(Eigenmann, 1912)</tp:taxon-authority></tp:nomenclature><tp:treatment-sec sec-type="materials"><title>Materials</title><list list-type="alpha-lower" list-content="occurrences"><list-item><p><bold>Type status:</bold> <named-content xmlns:xlink="http://www.w3.org/1999/xlink" content-type="dwc:typeStatus" xlink:type="simple">Other material</named-content>. <bold>Occurrence:</bold> catalogNumber: <named-content xmlns:xlink="http://www.w3.org/1999/xlink" content-type="dwc:catalogNumber" xlink:type="simple">43882</named-content>; recordedBy: <named-content xmlns:xlink="http://www.w3.org/1999/xlink" content-type="dwc:recordedBy" xlink:type="simple">Valéria Nogueira Machado; Emanuell Duarte Ribeiro; Rupert A. Collins</named-content>; individualCount: <named-content xmlns:xlink="http://www.w3.org/1999/xlink" content-type="dwc:individualCount" xlink:type="simple">4</named-content>; otherCatalogNumbers: <named-content xmlns:xlink="http://www.w3.org/1999/xlink" content-type="dwc:otherCatalogNumbers" xlink:type="simple">UFAM:CTGA:14497; UFAM:CTGA:14498; UFAM:CTGA:14499; UFAM:CTGA:14500</named-content>; associatedSequences: <named-content xmlns:xlink="http://www.w3.org/1999/xlink" content-type="dwc:associatedSequences" xlink:type="simple">KP772594</named-content>; <bold>Taxon:</bold> scientificName: <named-content xmlns:xlink="http://www.w3.org/1999/xlink" content-type="dwc:scientificName" xlink:type="simple">Batrochoglanis villosus (Eigenmann, 1912)</named-content>; kingdom: <named-content xmlns:xlink="http://www.w3.org/1999/xlink" content-type="dwc:kingdom" xlink:type="simple"><tp:taxon-name><tp:taxon-name-part taxon-name-part-type="kingdom">Animalia</tp:taxon-name-part></tp:taxon-name></named-content>; phylum: <named-content xmlns:xlink="http://www.w3.org/1999/xlink" content-type="dwc:phylum" xlink:type="simple"><tp:taxon-name><tp:taxon-name-part taxon-name-part-type="phylum">Chordata</tp:taxon-name-part></tp:taxon-name></named-content>; class: <named-content xmlns:xlink="http://www.w3.org/1999/xlink" content-type="dwc:class" xlink:type="simple"><tp:taxon-name><tp:taxon-name-part taxon-name-part-type="class">Actinopterygii</tp:taxon-name-part></tp:taxon-name></named-content>; order: <named-content xmlns:xlink="http://www.w3.org/1999/xlink" content-type="dwc:order" xlink:type="simple"><tp:taxon-name><tp:taxon-name-part taxon-name-part-type="order">Siluriformes</tp:taxon-name-part></tp:taxon-name></named-content>; family: <named-content xmlns:xlink="http://www.w3.org/1999/xlink" content-type="dwc:family" xlink:type="simple"><tp:taxon-name><tp:taxon-name-part taxon-name-part-type="family">Pseudopimelodidae</tp:taxon-name-part></tp:taxon-name></named-content>; genus: <named-content xmlns:xlink="http://www.w3.org/1999/xlink" content-type="dwc:genus" xlink:type="simple"><tp:taxon-name><tp:taxon-name-part taxon-name-part-type="genus">Batrochoglanis</tp:taxon-name-part></tp:taxon-name></named-content>; specificEpithet: <named-content xmlns:xlink="http://www.w3.org/1999/xlink" content-type="dwc:specificEpithet" xlink:type="simple">villosus</named-content>; scientificNameAuthorship: <named-content xmlns:xlink="http://www.w3.org/1999/xlink" content-type="dwc:scientificNameAuthorship" xlink:type="simple">(Eigenmann, 1912)</named-content>; <bold>Location:</bold> country: <named-content xmlns:xlink="http://www.w3.org/1999/xlink" content-type="dwc:country" xlink:type="simple">Brazil</named-content>; stateProvince: <named-content xmlns:xlink="http://www.w3.org/1999/xlink" content-type="dwc:stateProvince" xlink:type="simple">Pará</named-content>; locality: <named-content xmlns:xlink="http://www.w3.org/1999/xlink" content-type="dwc:locality" xlink:type="simple">Lower Nhamundá River</named-content>; decimalLatitude: <named-content xmlns:xlink="http://www.w3.org/1999/xlink" content-type="dwc:decimalLatitude" xlink:type="simple">-1.84123</named-content>; decimalLongitude: <named-content xmlns:xlink="http://www.w3.org/1999/xlink" content-type="dwc:decimalLongitude" xlink:type="simple">-57.07212</named-content>; geodeticDatum: <named-content xmlns:xlink="http://www.w3.org/1999/xlink" content-type="dwc:geodeticDatum" xlink:type="simple">WGS84</named-content>; <bold>Identification:</bold> identifiedBy: <named-content xmlns:xlink="http://www.w3.org/1999/xlink" content-type="dwc:identifiedBy" xlink:type="simple">Rupert A. Collins</named-content>; <bold>Event:</bold> eventDate: <named-content xmlns:xlink="http://www.w3.org/1999/xlink" content-type="dwc:eventDate" xlink:type="simple">2013-11</named-content>; <bold>Record Level:</bold> institutionCode: <named-content xmlns:xlink="http://www.w3.org/1999/xlink" content-type="dwc:institutionCode" xlink:type="simple">INPA</named-content>; basisOfRecord: <named-content xmlns:xlink="http://www.w3.org/1999/xlink" content-type="dwc:basisOfRecord" xlink:type="simple">PreservedSpecimen</named-content></p></list-item></list></tp:treatment-sec><tp:treatment-sec sec-type="Notes"><title>Notes</title><p>Identification to species level follows <xref ref-type="bibr" rid="B605726">Shibatta and Pavanelli (2005)</xref>, <xref ref-type="bibr" rid="B605745">Mees (1974)</xref> and <xref ref-type="bibr" rid="B605328">Eigenmann (1912)</xref> based on the following characters: lower jaw not projecting beyond upper jaw; head large and rounded in dorsal view; head and body with numerous small papillae; insertion of pelvic fin though vertical of posterior base of dorsal; short caudal peduncle; rounded caudal fin; post-cleithral process short, not reaching vertical through dorsal fin origin; axillary pore absent; lateral-line canal terminating on caudal peduncle; premaxillary dentigerous plates with lateral margins posteriorly prolonged; colour brown, with dark mottled appearance; and caudal fin with dark dots irregularly distributed.</p><p>An important inconsistency should be noted regarding the caudal fin shape. <xref ref-type="bibr" rid="B605328">Eigenmann (1912)</xref> described the caudal fin of <italic><tp:taxon-name><tp:taxon-name-part taxon-name-part-type="genus">B.</tp:taxon-name-part> <tp:taxon-name-part taxon-name-part-type="species">villosus</tp:taxon-name-part></tp:taxon-name></italic> as being "notched", but figured a specimen with a rounded caudal fin (<xref ref-type="bibr" rid="B605745">Mees 1974</xref>). The photograph of the holotype (FMNH 53219) on the All Species Catfish Inventory Web page (<ext-link xmlns:xlink="http://www.w3.org/1999/xlink" ext-link-type="uri" xlink:href="http://acsi.acnatsci.org/base/image_list.html?mode=genus&amp;genus=Pseudopimelodus" xlink:type="simple">http://acsi.acnatsci.org/base/image_list.html?mode=genus&amp;genus=Pseudopimelodus</ext-link>) shows a fish lacking most of the caudal fin. The specimens we collected had a rounded caudal fin.</p><p>Four individuals were caught by hand from their lodgements in woody substrates at the margin of the main river (sampling site NH04). An example of a live specimen is pictured in Fig. <xref ref-type="fig" rid="F615063">32</xref>.</p></tp:treatment-sec><tp:treatment-sec><!--Section generated to contain objects referenced in tp:taxon-treatment.--><fig id="F615063" position="float" orientation="portrait"><label>Figure 32.</label><caption><p><italic><tp:taxon-name><tp:taxon-name-part taxon-name-part-type="genus">Batrochoglanis</tp:taxon-name-part> <tp:taxon-name-part taxon-name-part-type="species">villosus</tp:taxon-name-part></tp:taxon-name></italic> live colouration (176.0 mm SL; INPA 43882; UFAM:CTGA:14497).</p></caption><graphic xmlns:xlink="http://www.w3.org/1999/xlink" xlink:href="biodiversity_data_journal-3-e4162-g032.jpg" position="float" id="oo_6324.jpg" orientation="portrait" xlink:type="simple"/></fig></tp:treatment-sec><ref-list><ref id="B605726"><element-citation xmlns:xlink="http://www.w3.org/1999/xlink" publication-type="article" xlink:type="simple"><person-group person-group-type="author"><name name-style="western"><surname>Shibatta</surname><given-names>O. A.</given-names></name><name name-style="western"><surname>Pavanelli</surname><given-names>C. S.</given-names></name></person-group><year>2005</year><article-title>Description of a new <italic><tp:taxon-name><tp:taxon-name-part taxon-name-part-type="genus">Batrochoglanis</tp:taxon-name-part></tp:taxon-name></italic> species (<tp:taxon-name><tp:taxon-name-part taxon-name-part-type="order">Siluriformes</tp:taxon-name-part></tp:taxon-name>, <tp:taxon-name><tp:taxon-name-part taxon-name-part-type="family">Pseudopimelodidae</tp:taxon-name-part></tp:taxon-name>) from the rio Paraguai basin, State of Mato Grosso, Brazil</article-title><source>Zootaxa</source><volume>1092</volume><fpage>21</fpage><lpage>30</lpage></element-citation></ref><ref id="B605745"><element-citation xmlns:xlink="http://www.w3.org/1999/xlink" publication-type="article" xlink:type="simple"><person-group person-group-type="author"><name name-style="western"><surname>Mees</surname><given-names>G. F.</given-names></name></person-group><year>1974</year><article-title>The <tp:taxon-name><tp:taxon-name-part taxon-name-part-type="family">Auchenipteridae</tp:taxon-name-part></tp:taxon-name> and <tp:taxon-name><tp:taxon-name-part taxon-name-part-type="family">Pimelodidae</tp:taxon-name-part></tp:taxon-name> of Suriname (<tp:taxon-name><tp:taxon-name-part taxon-name-part-type="class">Pisces</tp:taxon-name-part></tp:taxon-name>, Nematognathi)</article-title><source>Zoologische Verhandelingen</source><volume>132</volume><fpage>1</fpage><lpage>256</lpage></element-citation></ref><ref id="B605328"><element-citation xmlns:xlink="http://www.w3.org/1999/xlink" publication-type="article" xlink:type="simple"><person-group person-group-type="author"><name name-style="western"><surname>Eigenmann</surname><given-names>C. H.</given-names></name></person-group><year>1912</year><article-title>The freshwater fishes of British Guiana, including a study of the ecological grouping of species and the relation of the fauna of the plateau to that of the lowlands</article-title><source>Memoirs of the Carnegie Museum</source><volume>5</volume><fpage>1</fpage><lpage>578</lpage><pub-id pub-id-type="doi">10.5962/bhl.title.2174</pub-id></element-citation></ref></ref-list></tp:taxon-treatment>
